# Supplementary material for: Subsequent Pregnancies After Conservative Placenta Accreta Management: Recurrent Accreta and Preserved Fertility, a Systematic Review and Meta-Analysis
Source: J Clin Med. 2026 Feb 24;15(5):1684. doi: 10.3390/jcm15051684 (PMC12985803; doi:10.3390/jcm15051684)
Supplement: Supplementary file 1 [file jcm-15-01684-s001.zip]

Archive with 1 entries (1 files):
- jcm-4019067-supplementary.pdf
